# Supplementary material for: Analysing the In-Use Stability of mRNA-LNP COVID-19 Vaccines Comirnaty™ (Pfizer) and Spikevax™ (Moderna): A Comparative Study of the Particulate
Source: Vaccines (Basel). 2023 Oct 25;11(11):1635. doi: 10.3390/vaccines11111635 (PMC10675537; doi:10.3390/vaccines11111635)
Supplement: Supplementary file 1 [file vaccines-11-01635-s001.zip]

Archive with 1 entries (1 files):
- vaccines-2616399-supplementary.pdf
